# Supplementary material for: Depletion of Mycobacterium tuberculosis transmembrane protein Rv3737 reduces pathogen survival and induces M1 macrophage polarization against tuberculosis
Source: Front Cell Infect Microbiol. 2025 Sep 2;15:1592296. doi: 10.3389/fcimb.2025.1592296 (PMC12436412; doi:10.3389/fcimb.2025.1592296)
Supplement: Supplementary Table 1 — Primer sequences used for detecting M1/M2 polarization-associated cytokines and macrophage transcription factors by real-time PCR. [file Table1.xls]

## Sheet: Sheet1
GENES NAME	SEQUENCE
GAPDH F	GAGCCAAACGGGTCATCATCT
GAPDH R	GAGGGGCCATCCACAGTCTT
iNOS F	CCAAGCCCTCACCTACTTCC
iNOS R	CTCTGAGGGCTGACACAAGG
Il-6 F	ACAACCACGGCCTTCCCTACTT
Il-6 R	CACGATTTCCCAGAGAACATGTG
TNF-αF	AAGCCTGTAGCCCACGTCGTA
TNF-αR	GGCACCACTAGTTGGTTGTCTTTG
IL-1βF	TCACAGCAGCACATCAACAA
IL-1βR	TGTCCTCATCCTGGAAGGT
IL-12b F	GGAAGCACGGCAGCAGAATA
IL-12b R	AACTTGAGGGAGAAGTAGGAATG
MCP-1 F	CCCACTCACCTGCTGCTACT
MCP-1 R	TCTGGACCCATTCCTTCTTG
ARG-1 F	CTCCAAGCCAAAGTCCTTAGAG
ARG-1 R	AGGAGCTGTCATTAGGGACATC
IL-10 F	CCAAGCCTTATCGGAAATGA
IL-10 R	TTCACAGGGGAGAAATCG
TGF-β F	GACCGCAACAACGCCATCTA
TGF-β R	GGCGTATCAGTGGGGGTCAG
STAT1-F	CGCTGCCTATGATGTCTC
STAT1-R	TTTCCGTATGTTGTGCTG
STAT2-F	CAGGAAAGGGCAACAAGG
STAT2-R	CACAGGTCCCAGCAAACT
STAT5-F	GGCGAGATCCTGAACAACT
STAT5-R	GCCAACGCTGAACTGAGAC
IRF5-F	GGGGACAACACCATCTTCA
IRF5-R	CGAGGGCCATCATAGAACA
NFκB-F	CCAGACACAGATGATCGCCAC
NFκB-R	GACAGAAGTTGAGTTTCGGGTAGG
AP1-F	TCAAGACCGCCGATAGTGT
AP1-R	TTGGCTCAGATGAAATGGA
IRF3-F	ACGGCAGGACGCACAGAT
IRF3-R	CAGCAGCTAACCGCAACAC
CREB-F	ATGGATGACAGCAAGGTGGTT
CREB-R	GGCTTCGCTCAAGTTTCG
C/EBPβ-F	TGTCCACGTCGTCGTCGTCC
C/EBPβ-R	CCGTCAGCTCCAGCACCTTGT
JMJD3-F	TTCCTGTTTACCGCTTCGT
JMJD3-R	CGTTCCACTCATATCGCTCC
IRF4-F	CCCATTGAGCCAAGCATA
IRF4-R	ACGCCATCCAGAGGACCAG
PPARγ-F	AAGACCACTCGCATTCCT
PPARγ-R	CCACAGACTCGGCACTCA
STAT6-F	CGCTGATAAGCCGTCTGG
STAT6-R	GGTTCGCAGGACTTCATC
JAK1-F	CAGATGCCCACCATTACC
JAK1-R	CCCTCTTCACTCCCTTCC
JAK2-F	AATGAGTGAAACCGAAAG
JAK2-R	CAGTACCAATGAGGGAAG
JAK3-F	CCTGCCTGTTTATCATTCGC
JAK3-R	GGCTTTGTAACTGACCGTCTT
PI3K-F	TCGGAGCATGTTGTTGTC
PI3K-R	CCAGAGGGATTTCGTAGA
